# Supplementary material for: Effect of Early and Delayed Commencement of Paricalcitol in Combination with Enalapril on the Progression of Experimental Polycystic Kidney Disease
Source: J Cardiovasc Dev Dis. 2021 Oct 29;8(11):144. doi: 10.3390/jcdd8110144 (PMC8621425; doi:10.3390/jcdd8110144)
Supplement: Supplementary file 1 [file jcdd-08-00144-s001.zip]

Archive with 1 entries (1 files):
- jcdd-1388588-supplementary.pdf
